# Supplementary material for: Abundance of Ixodes ricinus Ticks (Acari: Ixodidae) and the Diversity of Borrelia Species in Northeastern Poland
Source: Int J Environ Res Public Health. 2022 Jun 16;19(12):7378. doi: 10.3390/ijerph19127378 (PMC9223791; doi:10.3390/ijerph19127378)
Supplement: Supplementary file 1 [file ijerph-19-07378-s001.zip]

Archive with 1 entries (1 files):
- ijerph-1744114-supplementary.pdf
